# Supplementary material for: Planetary Health Diet Adherence in Korean Adults: Association with the Korean Healthy Eating Index
Source: Nutrients. 2025 Sep 25;17(19):3060. doi: 10.3390/nu17193060 (PMC12525963; doi:10.3390/nu17193060)
Supplement: Supplementary file 1 [file nutrients-17-03060-s001.zip]

Archive with 1 entries (1 files):
- nutrients-3863828-supplementary.pdf
